# Supplementary material for: Contrasting bacterial and archaeal distributions reflecting different geochemical processes in a sediment core from the Pearl River Estuary
Source: AMB Express. 2020 Jan 22;10:16. doi: 10.1186/s13568-020-0950-y (PMC6975606; doi:10.1186/s13568-020-0950-y)
Supplement: Supplementary file 1 — Additional file 1: Table S1. Primer used in qPCR amplification. [file 13568_2020_950_MOESM1_ESM.xlsx]

## Sheet: Sheet1
Primer	Predicted target group	Sequence(5'-3')	Reference	Standard Sequence
Arch_787F	Archaea	ATTAGATACCCSBGTAGTCC	Yu et al., 2005	GCCATGCACCACCTCTCAGCTTGTCTGGTAAAGTCTTCAGCTTGACCTTCATTCTGCTGTCTCTCCGGGTAAGATTTCTGGCGTTGACTCCAATTGAACCGCAGGCTTCACCCCTTGTGGTGCTCCCCCGCCAATTCCTTTAAGTTTCATACTTGCGTACGTACTTCCCAGGCGGCAAACTTAACGGCTTCCCTGCAGCACTGCATTGGCCACAAGCCAATGCATCACTGAGTTTGCATAGTTTACAGCTGGGACTACCCGGGTATCTAAT
Arch_1059R		GCCATGCACCWCCTCT
Bac_338F	Bacteria	ACTCCTACGGGAGGCAG	Yu et al., 2005	TGGTTACCTTGTTACGACTTAGCCCCAGTTACTAGTATAACCCTAGGCGACTCCTTGCGGTTATCGACTTCAGGTTCTCCCAGCTTCCATGGCTTGACGGGCGGTGTGTACAAGGCCCGGGAACGTATTCACCGAATCAATGCTGATATTCGATTACTAGCGAATCCAGCTTCATGAGGTCGAGTTGCAGACCTCAATCCGAACTGAGAATGGCTTTTTGAGGTTTGCGCCTTGTTACCAAGTGGCATCTCATTGTACCATCCATTGTAGCACGTGTGTAGCCCTGGGCGTAAGGGCCATGATGACTTGACGTCGTCCCCGCCTTCCTCACTACTTGCGTAGGCAGTTTCTCTAGAGTCCCCAGCATAACCTGATGGCAACTAAAGATAGGGGTTGCGC…
Bac_805R		GACTACCAGGGTATCTAATCC
DSRp2060F	dsrB	CAACATCGYCAYACCCAGGG	Geets et al., 2006	TGTGTAGCAGTTACCGCAGAACATACAGCGCTCTACGTTTACCTTAACCGATTTGACCTCCTGGCCATCTACTTCAGCCTTGGCGGGCTTGATTGCTCCAAGCGGGCAGGCGGCAATTGCCAGCGGCAGCTCGCAGACACCTGAAATACGCTCATGATCGACCATCGGAGGCTTACGGTGAACGCCAAGCAGGGCGATGTCAGATGCATGAACGGCACCACACATATTCAGGCAGCAGGCCAGGGCGATACGCACCTGGGCAGGCAGCTTCATGGAACCGAAATACTCGAATACGGCATCCATGACAGCCTTGACCGGACCGGAAGCATCCGTTGCCGGGGTATGGCAGTGAACCCAGCCCTGGGTATGAACGATGTTGA
DSR4R		GTG TAG CAG TTA CCG CA
cd3aF	nirS	GTSAACGTSAAGGARACSGG	Throbäck et al., 2004	TGTGAACGTCAAGGAAACCGGCAAGATCCTGCTGGTCAACTACGAGGACTTGGACAACCTGTCGGTGACAACCATCCCCGCCGCACGCTTCCTGCATGACGGCGGCTGGGACAAGACCCATCGCTACTTCCTGACAGCGGCCAACAAGTCCAACAAGATCGCGGTGGTCGACGCCAAGGATCGCGAACTCGAGGCCCTCATCGATGCCACCGAGATCCCGCACCCGGGCCGCGGTGCCAACTTCAAGCACCCGAAGTACGGGCCGGTGTGGGCGACCAGCGCGCTCGGCAATGAGAACATCACGCTGATCGCGACCGATCCCAAGAAGGATCACGCCTGGACGGTGGTCGAAACCCTCAAGGGCCAGGGCGGCGGTTCGCTGTTCGTCAAGACCCATCC…
R3cd		GASTTCGGRTGSGTCTTGA
Bathy-442F	Bathyarchaeota	AGACTGGTGTCAGCCGCC	Yu et al., 2017	TAGACTGGTGTCAGCCGCCGCGGTAAAACCAGCTCTTCGAGTGGTGTCCATGATTATTGAGCTTAAAGCGTTCGTAGCCTGTTTGGTAGGTTCCTGCTTAAATCCAGCCGCTCAACGGTTGGCCTGGTAGGAATACCGCCTTACTTGGGGACGGGAGACGGCGACGGTATTCCATAGGTAAGGGTGAAATCTAATGATCTATGGAGGACCACCAGTGGCGA
Bathy-644R		CGCCACTGGTGGTCCTC
mlas-mod -F	mcrA	GGYGGTGTMGGDTTCACMCARTA	Steinberg and Regan, 2009	TCGTTCATCGCGTAGTTGGGATAGTTTGGTCCACGGAGCTCGCCGAGTAATCCCTCGTCGGGACGGATCGACATGGAGTTTGCGGAACCGCACTGGTCCTGCAGGTCGTAGCCGAAGAAGCCGAGACGTGACCAGCCTTCCTTGTGCATAAGCATCGAGAGGTACCAGCCGTTCAGACCGGCGTTGGAGTTGGCCGTTGCCATTGCACAGGAAATACCTGATGCTGCTGCAAGGACGGATGCACGCTGGGATCCACCGAAGTGGCTCTCGAGTGCAGTCGGGTACTGTTCGTACTGCTCCATACCGTAGAGGTTGACCTCGGTTGCGATGTCGCCGACAACTTCCTGGGTTGCCTTTGCCTTGCCGATGCCACCGTGTTTCTTCTTGATGTAGTCGAAA…
mcrA-rev -R		CGTTCATBGCGTAGTTVGGRTAGT	Angel et al., 2012
Reference
Angel R, Claus P, Conrad R (2012) Methanogenic archaea are globally ubiquitous in aerated soils and become active under wet anoxic conditions. ISME J 6(4):847-62 doi:10.1038/ismej.2011.141
Geets J, Borremans B, Diels L, Springael D, Vangronsveld J, van der Lelie D, Vanbroekhoven K (2006) DsrB gene-based DGGE for community and diversity surveys of sulfate-reducing bacteria. J Microbiol Methods 66(2):194-205 doi:10.1016/j.mimet.2005.11.002
Steinberg LM, Regan JM (2009) mcrA-targeted real-time quantitative PCR method to examine methanogen communities. Appl Environ Microbiol 75(13):4435-42 doi:10.1128/AEM.02858-08
Steinberg LM, Regan JM (2009) mcrA-targeted real-time quantitative PCR method to examine methanogen communities. Appl Environ Microbiol 75(13):4435-42 doi:10.1128/AEM.02858-08
Yu T, Liang Q, Niu M, Wang F (2017) High occurrence of Bathyarchaeota (MCG) in the deep-sea sediments of South China Sea quantified using newly designed PCR primers. Environ Microbiol Rep 9(4):374-382 doi:10.1111/1758-2229.12539
Yu Y, Lee C, Kim J, Hwang S (2005) Group-specific primer and probe sets to detect methanogenic communities using quantitative real-time polymerase chain reaction. Biotechnol Bioeng 89(6):670-9 doi:10.1002/bit.20347
