# Supplementary material for: Contrasting bacterial and archaeal distributions reflecting different geochemical processes in a sediment core from the Pearl River Estuary
Source: AMB Express. 2020 Jan 22;10:16. doi: 10.1186/s13568-020-0950-y (PMC6975606; doi:10.1186/s13568-020-0950-y)
Supplement: Supplementary file 3 — Additional file 3: Table S2. Fluorescence spectral characteristics of three kinds of components. [file 13568_2020_950_MOESM3_ESM.xlsx]

## Sheet: Sheet1
GSD sample		Reference Peak(Coble et al., 1996, Stedmon, Markager and Bro 2003)		Description (Stedmon and Markager 2005)
Component	(Ex/Em)/nm	Peak	(Ex/Em)/nm
C1	(250，318)/408	A	（230-255)/(400-460)	UV-humic-like
		M	（290-325)/(370-440)	Marine humic-like
C2	(270，368)/481	A	（230-255)/(400-460)	UV-humic-like
		C	（320-360)/(420-480)	Visible humic-like
C3	274/307	B	（270-290)/(300-315)	Tyrosine-like
References
Coble PG (1996) Characterization of marine and terrestrial DOM in seawater using excitation-emission matrix spectroscopy. Mar Chem 51(4):325-346 doi: 10.1016/0304-4203(95)00062-3
Stedmon CA, Markager S (2005) Resolving the variability in dissolved organic matter fluorescence in a temperate estuary and its catchment using PARAFAC analysis. Limnol Oceanogr 50(2):686-697 doi: 10.4319/lo.2005.50.2.0686
Stedmon CA, Markager S, Bro R (2003) Tracing dissolved organic matter in aquatic environments using a new approach to fluorescence spectroscopy. Mar Chem 82(3-4):239-254 doi:10.1016/s0304-4203(03)00072-0
