# Supplementary material for: Contrasting bacterial and archaeal distributions reflecting different geochemical processes in a sediment core from the Pearl River Estuary
Source: AMB Express. 2020 Jan 22;10:16. doi: 10.1186/s13568-020-0950-y (PMC6975606; doi:10.1186/s13568-020-0950-y)
Supplement: Supplementary file 4 — Additional file 4: Table S3. Annotations of top 100 OTUs belonging to archaeal and bacterial groups, respectively. [file 13568_2020_950_MOESM4_ESM.xlsx]

## Sheet: OTUs
OTU ID	Taxon
OTU1	D_0__Archaea;D_1__Bathyarchaeota
OTU2	D_0__Archaea;D_1__Bathyarchaeota
OTU3	D_0__Archaea;D_1__Bathyarchaeota
OTU4	D_0__Archaea;D_1__Bathyarchaeota
OTU5	D_0__Archaea;D_1__Bathyarchaeota
OTU6	D_0__Archaea;D_1__Bathyarchaeota
OTU7	D_0__Archaea;D_1__Bathyarchaeota
OTU8	D_0__Archaea;D_1__Bathyarchaeota
OTU9	D_0__Archaea;D_1__Bathyarchaeota
OTU10	D_0__Archaea;D_1__Bathyarchaeota
OTU11	D_0__Archaea;D_1__Bathyarchaeota
OTU12	D_0__Archaea;D_1__Bathyarchaeota
OTU13	D_0__Archaea;D_1__Bathyarchaeota
OTU14	D_0__Archaea;D_1__Bathyarchaeota
OTU15	D_0__Archaea;D_1__Bathyarchaeota
OTU16	D_0__Archaea;D_1__Bathyarchaeota
OTU17	D_0__Archaea;D_1__Bathyarchaeota
OTU18	D_0__Archaea;D_1__Bathyarchaeota;Ambiguous_taxa
OTU19	D_0__Archaea;D_1__Bathyarchaeota;D_2__uncultured archaeon
OTU20	D_0__Archaea;D_1__Bathyarchaeota;D_2__uncultured archaeon
OTU21	D_0__Archaea;D_1__Bathyarchaeota;D_2__uncultured archaeon
OTU22	D_0__Archaea;D_1__Bathyarchaeota;D_2__uncultured archaeon
OTU23	D_0__Archaea;D_1__Bathyarchaeota;D_2__uncultured archaeon
OTU24	D_0__Archaea;D_1__Bathyarchaeota;D_2__uncultured archaeon
OTU25	D_0__Archaea;D_1__Bathyarchaeota;D_2__uncultured archaeon
OTU26	D_0__Archaea;D_1__Bathyarchaeota;D_2__uncultured archaeon
OTU27	D_0__Archaea;D_1__Bathyarchaeota;D_2__uncultured archaeon
OTU28	D_0__Archaea;D_1__Bathyarchaeota;D_2__uncultured archaeon
OTU29	D_0__Archaea;D_1__Bathyarchaeota;D_2__uncultured archaeon
OTU30	D_0__Archaea;D_1__Bathyarchaeota;D_2__uncultured archaeon
OTU31	D_0__Archaea;D_1__Bathyarchaeota;D_2__uncultured archaeon
OTU32	D_0__Archaea;D_1__Bathyarchaeota;D_2__uncultured archaeon
OTU33	D_0__Archaea;D_1__Bathyarchaeota;D_2__uncultured archaeon
OTU34	D_0__Archaea;D_1__Bathyarchaeota;D_2__uncultured archaeon
OTU35	D_0__Archaea;D_1__Bathyarchaeota;D_2__uncultured archaeon
OTU36	D_0__Archaea;D_1__Bathyarchaeota;D_2__uncultured archaeon
OTU37	D_0__Archaea;D_1__Bathyarchaeota;D_2__uncultured archaeon
OTU38	D_0__Archaea;D_1__Bathyarchaeota;D_2__uncultured archaeon
OTU39	D_0__Archaea;D_1__Bathyarchaeota;D_2__uncultured archaeon
OTU40	D_0__Archaea;D_1__Bathyarchaeota;D_2__uncultured crenarchaeote
OTU41	D_0__Archaea;D_1__Bathyarchaeota;D_2__uncultured crenarchaeote
OTU42	D_0__Archaea;D_1__Euryarchaeota;D_2__Thermoplasmata;D_3__Thermoplasmatales;D_4__Marine Benthic Group D and DHVEG-1
OTU43	D_0__Archaea;D_1__Euryarchaeota;D_2__Thermoplasmata;D_3__Thermoplasmatales;D_4__Marine Benthic Group D and DHVEG-1;D_5__uncultured archaeon
OTU44	D_0__Archaea;D_1__Euryarchaeota;D_2__Thermoplasmata;D_3__Thermoplasmatales;D_4__Marine Benthic Group D and DHVEG-1;D_5__uncultured archaeon
OTU45	D_0__Archaea;D_1__Euryarchaeota;D_2__Thermoplasmata;D_3__Thermoplasmatales;D_4__Marine Benthic Group D and DHVEG-1;D_5__uncultured archaeon
OTU46	D_0__Archaea;D_1__Euryarchaeota;D_2__Thermoplasmata;D_3__Thermoplasmatales;D_4__Marine Benthic Group D and DHVEG-1;D_5__uncultured archaeon
OTU47	D_0__Archaea;D_1__Euryarchaeota;D_2__Thermoplasmata;D_3__Thermoplasmatales;D_4__Marine Benthic Group D and DHVEG-1;D_5__uncultured archaeon
OTU48	D_0__Archaea;D_1__Euryarchaeota;D_2__Thermoplasmata;D_3__Thermoplasmatales;D_4__Marine Benthic Group D and DHVEG-1;D_5__uncultured archaeon
OTU49	D_0__Archaea;D_1__Euryarchaeota;D_2__Thermoplasmata;D_3__Thermoplasmatales;D_4__Marine Benthic Group D and DHVEG-1;D_5__uncultured archaeon
OTU50	D_0__Archaea;D_1__Euryarchaeota;D_2__Thermoplasmata;D_3__Thermoplasmatales;D_4__Marine Benthic Group D and DHVEG-1;D_5__uncultured archaeon
OTU51	D_0__Archaea;D_1__Euryarchaeota;D_2__Thermoplasmata;D_3__Thermoplasmatales;D_4__Marine Benthic Group D and DHVEG-1;D_5__uncultured archaeon
OTU52	D_0__Archaea;D_1__Euryarchaeota;D_2__Thermoplasmata;D_3__Thermoplasmatales;D_4__Marine Benthic Group D and DHVEG-1;D_5__uncultured archaeon
OTU53	D_0__Archaea;D_1__Euryarchaeota;D_2__Thermoplasmata;D_3__Thermoplasmatales;D_4__Marine Benthic Group D and DHVEG-1;D_5__uncultured archaeon
OTU54	D_0__Archaea;D_1__Euryarchaeota;D_2__Thermoplasmata;D_3__Thermoplasmatales;D_4__Marine Benthic Group D and DHVEG-1;D_5__uncultured archaeon
OTU55	D_0__Archaea;D_1__Euryarchaeota;D_2__Thermoplasmata;D_3__Thermoplasmatales;D_4__Marine Benthic Group D and DHVEG-1;D_5__uncultured archaeon
OTU56	D_0__Archaea;D_1__Euryarchaeota;D_2__Thermoplasmata;D_3__Thermoplasmatales;D_4__Marine Benthic Group D and DHVEG-1;D_5__uncultured archaeon
OTU57	D_0__Archaea;D_1__Euryarchaeota;D_2__Thermoplasmata;D_3__Thermoplasmatales;D_4__Marine Benthic Group D and DHVEG-1;D_5__uncultured archaeon
OTU58	D_0__Archaea;D_1__Euryarchaeota;D_2__Thermoplasmata;D_3__Thermoplasmatales;D_4__Marine Benthic Group D and DHVEG-1;D_5__uncultured archaeon
OTU59	D_0__Archaea;D_1__Euryarchaeota;D_2__Thermoplasmata;D_3__Thermoplasmatales;D_4__Marine Benthic Group D and DHVEG-1;D_5__uncultured archaeon
OTU60	D_0__Archaea;D_1__Euryarchaeota;D_2__Thermoplasmata;D_3__Thermoplasmatales;D_4__Marine Benthic Group D and DHVEG-1;D_5__uncultured archaeon
OTU61	D_0__Archaea;D_1__Euryarchaeota;D_2__Thermoplasmata;D_3__Thermoplasmatales;D_4__Marine Benthic Group D and DHVEG-1;D_5__uncultured archaeon
OTU62	D_0__Archaea;D_1__Euryarchaeota;D_2__Thermoplasmata;D_3__Thermoplasmatales;D_4__Marine Benthic Group D and DHVEG-1;D_5__uncultured archaeon
OTU63	D_0__Archaea;D_1__Euryarchaeota;D_2__Thermoplasmata;D_3__Thermoplasmatales;D_4__Marine Benthic Group D and DHVEG-1;D_5__uncultured archaeon
OTU64	D_0__Archaea;D_1__Euryarchaeota;D_2__Thermoplasmata;D_3__Thermoplasmatales;D_4__Marine Benthic Group D and DHVEG-1;D_5__uncultured archaeon
OTU65	D_0__Archaea;D_1__Euryarchaeota;D_2__Thermoplasmata;D_3__Thermoplasmatales;D_4__Marine Benthic Group D and DHVEG-1;D_5__uncultured archaeon
OTU66	D_0__Archaea;D_1__Euryarchaeota;D_2__Thermoplasmata;D_3__Thermoplasmatales;D_4__Marine Benthic Group D and DHVEG-1;D_5__uncultured archaeon
OTU67	D_0__Archaea;D_1__Euryarchaeota;D_2__Thermoplasmata;D_3__Thermoplasmatales;D_4__Marine Benthic Group D and DHVEG-1;D_5__uncultured archaeon
OTU68	D_0__Archaea;D_1__Euryarchaeota;D_2__Thermoplasmata;D_3__Thermoplasmatales;D_4__Marine Benthic Group D and DHVEG-1;D_5__uncultured archaeon
OTU69	D_0__Archaea;D_1__Euryarchaeota;D_2__Thermoplasmata;D_3__Thermoplasmatales;D_4__Marine Benthic Group D and DHVEG-1;D_5__uncultured euryarchaeote
OTU70	D_0__Archaea;D_1__Euryarchaeota;D_2__Thermoplasmata;D_3__Thermoplasmatales;D_4__Marine Benthic Group D and DHVEG-1;D_5__uncultured Thermoplasmatales archaeon
OTU71	D_0__Archaea;D_1__Lokiarchaeota;D_2__uncultured archaeon
OTU72	D_0__Archaea;D_1__Lokiarchaeota;D_2__uncultured archaeon
OTU73	D_0__Archaea;D_1__Lokiarchaeota;D_2__uncultured archaeon
OTU74	D_0__Archaea;D_1__Lokiarchaeota;D_2__uncultured archaeon
OTU75	D_0__Archaea;D_1__Lokiarchaeota;D_2__uncultured archaeon
OTU76	D_0__Archaea;D_1__Lokiarchaeota;D_2__uncultured archaeon
OTU77	D_0__Archaea;D_1__Lokiarchaeota;D_2__uncultured archaeon
OTU78	D_0__Archaea;D_1__Lokiarchaeota;D_2__uncultured archaeon
OTU79	D_0__Archaea;D_1__Lokiarchaeota;D_2__uncultured archaeon
OTU80	D_0__Archaea;D_1__Lokiarchaeota;D_2__uncultured archaeon
OTU81	D_0__Archaea;D_1__Marine Hydrothermal Vent Group(MHVG);D_2__uncultured archaeon
OTU82	D_0__Archaea;D_1__Marine Hydrothermal Vent Group(MHVG);D_2__uncultured archaeon
OTU83	D_0__Archaea;D_1__Marine Hydrothermal Vent Group(MHVG);D_2__uncultured archaeon
OTU84	D_0__Archaea;D_1__Marine Hydrothermal Vent Group(MHVG);D_2__uncultured archaeon
OTU85	D_0__Archaea;D_1__Thaumarchaeota;D_2__Group C3;D_3__uncultured archaeon
OTU86	D_0__Archaea;D_1__Thaumarchaeota;D_2__Group C3;D_3__uncultured archaeon
OTU87	D_0__Archaea;D_1__Thaumarchaeota;D_2__Group C3;D_3__uncultured archaeon
OTU88	D_0__Archaea;D_1__Thaumarchaeota;D_2__Group C3;D_3__uncultured archaeon
OTU89	D_0__Archaea;D_1__Thaumarchaeota;D_2__Group C3;D_3__uncultured archaeon
OTU90	D_0__Archaea;D_1__Thaumarchaeota;D_2__Group C3;D_3__uncultured archaeon
OTU91	D_0__Archaea;D_1__Thaumarchaeota;D_2__Group C3;D_3__uncultured archaeon
OTU92	D_0__Archaea;D_1__Thaumarchaeota;D_2__Group C3;D_3__uncultured archaeon
OTU93	D_0__Archaea;D_1__Thaumarchaeota;D_2__Group C3;D_3__uncultured archaeon
OTU94	D_0__Archaea;D_1__Thaumarchaeota;D_2__Group C3;D_3__uncultured archaeon
OTU95	D_0__Archaea;D_1__Thaumarchaeota;D_2__Group C3;D_3__uncultured archaeon
OTU96	D_0__Archaea;D_1__Thaumarchaeota;D_2__Group C3;D_3__uncultured archaeon
OTU97	D_0__Archaea;D_1__Thaumarchaeota;D_2__Group C3;D_3__uncultured archaeon
OTU98	D_0__Archaea;D_1__Thaumarchaeota;D_2__Group C3;D_3__uncultured archaeon
OTU99	D_0__Archaea;D_1__Woesearchaeota (DHVEG-6)
OTU100	D_0__Archaea;D_1__Woesearchaeota (DHVEG-6);D_2__unidentified archaeon
OTU101	D_0__Bacteria;D_1__Chloroflexi;D_2__Anaerolineae;D_3__Anaerolineales;D_4__Anaerolineaceae;D_5__uncultured
OTU102	D_0__Bacteria;D_1__Chloroflexi;D_2__Anaerolineae;D_3__Anaerolineales;D_4__Anaerolineaceae;D_5__uncultured
OTU103	D_0__Bacteria;D_1__Chloroflexi;D_2__Anaerolineae;D_3__Anaerolineales;D_4__Anaerolineaceae;D_5__uncultured
OTU104	D_0__Bacteria;D_1__Chloroflexi;D_2__Anaerolineae;D_3__Anaerolineales;D_4__Anaerolineaceae;D_5__uncultured
OTU105	D_0__Bacteria;D_1__Chloroflexi;D_2__Anaerolineae;D_3__Anaerolineales;D_4__Anaerolineaceae;D_5__uncultured
OTU106	D_0__Bacteria;D_1__Chloroflexi;D_2__Anaerolineae;D_3__Anaerolineales;D_4__Anaerolineaceae;D_5__uncultured
OTU107	D_0__Bacteria;D_1__Chloroflexi;D_2__Anaerolineae;D_3__Anaerolineales;D_4__Anaerolineaceae;D_5__uncultured
OTU108	D_0__Bacteria;D_1__Chloroflexi;D_2__Anaerolineae;D_3__Anaerolineales;D_4__Anaerolineaceae;D_5__uncultured
OTU109	D_0__Bacteria;D_1__Chloroflexi;D_2__Anaerolineae;D_3__Anaerolineales;D_4__Anaerolineaceae;D_5__uncultured
OTU110	D_0__Bacteria;D_1__Chloroflexi;D_2__Anaerolineae;D_3__Anaerolineales;D_4__Anaerolineaceae;D_5__uncultured
OTU111	D_0__Bacteria;D_1__Chloroflexi;D_2__Anaerolineae;D_3__Anaerolineales;D_4__Anaerolineaceae;D_5__uncultured;D_6__uncultured bacterium
OTU112	D_0__Bacteria;D_1__Chloroflexi;D_2__Anaerolineae;D_3__Anaerolineales;D_4__Anaerolineaceae;D_5__uncultured;D_6__uncultured bacterium
OTU113	D_0__Bacteria;D_1__Chloroflexi;D_2__Anaerolineae;D_3__Anaerolineales;D_4__Anaerolineaceae;D_5__uncultured;D_6__uncultured organism
OTU114	D_0__Bacteria;D_1__Chloroflexi;D_2__Anaerolineae;D_3__Anaerolineales;D_4__Anaerolineaceae;D_5__uncultured;D_6__uncultured organism
OTU115	D_0__Bacteria;D_1__Chloroflexi;D_2__Anaerolineae;D_3__Anaerolineales;D_4__Anaerolineaceae;D_5__uncultured;D_6__uncultured organism
OTU116	D_0__Bacteria;D_1__Chloroflexi;D_2__Anaerolineae;D_3__Anaerolineales;D_4__Anaerolineaceae;D_5__uncultured;D_6__uncultured organism
OTU117	D_0__Bacteria;D_1__Chloroflexi;D_2__Anaerolineae;D_3__Anaerolineales;D_4__Anaerolineaceae;D_5__uncultured;D_6__uncultured organism
OTU118	D_0__Bacteria;D_1__Chloroflexi;D_2__Anaerolineae;D_3__Anaerolineales;D_4__Anaerolineaceae;D_5__uncultured;D_6__uncultured organism
OTU119	D_0__Bacteria;D_1__Chloroflexi;D_2__Anaerolineae;D_3__Anaerolineales;D_4__Anaerolineaceae;D_5__uncultured;D_6__uncultured organism
OTU120	D_0__Bacteria;D_1__Chloroflexi;D_2__Anaerolineae;D_3__Anaerolineales;D_4__Anaerolineaceae;D_5__uncultured;D_6__uncultured organism
OTU121	D_0__Bacteria;D_1__Chloroflexi;D_2__Dehalococcoidia;D_3__FS117-23B-02;D_4__uncultured bacterium
OTU122	D_0__Bacteria;D_1__Chloroflexi;D_2__Dehalococcoidia;D_3__GIF9;D_4__uncultured bacterium
OTU123	D_0__Bacteria;D_1__Chloroflexi;D_2__Dehalococcoidia;D_3__GIF9;D_4__uncultured bacterium
OTU124	D_0__Bacteria;D_1__Chloroflexi;D_2__Dehalococcoidia;D_3__GIF9;D_4__uncultured bacterium
OTU125	D_0__Bacteria;D_1__Chloroflexi;D_2__Dehalococcoidia;D_3__GIF9;D_4__uncultured bacterium
OTU126	D_0__Bacteria;D_1__Chloroflexi;D_2__Dehalococcoidia;D_3__MSBL5;D_4__uncultured bacterium
OTU127	D_0__Bacteria;D_1__Chloroflexi;D_2__Dehalococcoidia;D_3__vadinBA26;D_4__uncultured bacterium
OTU128	D_0__Bacteria;D_1__Nitrospirae;D_2__Nitrospira;D_3__Nitrospirales;D_4__Nitrospiraceae;D_5__Thermodesulfovibrio;D_6__uncultured bacterium
OTU129	D_0__Bacteria;D_1__Nitrospirae;D_2__Nitrospira;D_3__Nitrospirales;D_4__Nitrospiraceae;D_5__uncultured
OTU130	D_0__Bacteria;D_1__Nitrospirae;D_2__Nitrospira;D_3__Nitrospirales;D_4__Nitrospiraceae;D_5__uncultured
OTU131	D_0__Bacteria;D_1__Nitrospirae;D_2__Nitrospira;D_3__Nitrospirales;D_4__Nitrospiraceae;D_5__uncultured
OTU132	D_0__Bacteria;D_1__Nitrospirae;D_2__Nitrospira;D_3__Nitrospirales;D_4__Nitrospiraceae;D_5__uncultured;D_6__uncultured bacterium
OTU133	D_0__Bacteria;D_1__Nitrospirae;D_2__Nitrospira;D_3__Nitrospirales;D_4__Nitrospiraceae;D_5__uncultured;D_6__uncultured bacterium
OTU134	D_0__Bacteria;D_1__Nitrospirae;D_2__Nitrospira;D_3__Nitrospirales;D_4__Nitrospiraceae;D_5__uncultured;D_6__uncultured bacterium
OTU135	D_0__Bacteria;D_1__Nitrospirae;D_2__Nitrospira;D_3__Nitrospirales;D_4__Nitrospiraceae;D_5__uncultured;D_6__uncultured bacterium
OTU136	D_0__Bacteria;D_1__Nitrospirae;D_2__Nitrospira;D_3__Nitrospirales;D_4__Nitrospiraceae;D_5__uncultured;D_6__uncultured bacterium
OTU137	D_0__Bacteria;D_1__Nitrospirae;D_2__Nitrospira;D_3__Nitrospirales;D_4__Nitrospiraceae;D_5__uncultured;D_6__uncultured Nitrospirae bacterium
OTU138	D_0__Bacteria;D_1__Planctomycetes;D_2__Phycisphaerae;D_3__MSBL9;D_4__uncultured bacterium
OTU139	D_0__Bacteria;D_1__Planctomycetes;D_2__Phycisphaerae;D_3__MSBL9;D_4__uncultured bacterium
OTU140	D_0__Bacteria;D_1__Planctomycetes;D_2__Phycisphaerae;D_3__MSBL9;D_4__uncultured bacterium
OTU141	D_0__Bacteria;D_1__Planctomycetes;D_2__Phycisphaerae;D_3__MSBL9;D_4__uncultured bacterium
OTU142	D_0__Bacteria;D_1__Planctomycetes;D_2__Phycisphaerae;D_3__MSBL9;D_4__uncultured bacterium
OTU143	D_0__Bacteria;D_1__Proteobacteria;D_2__Deltaproteobacteria;D_3__Desulfarculales;D_4__Desulfarculaceae;D_5__Desulfatiglans
OTU144	D_0__Bacteria;D_1__Proteobacteria;D_2__Deltaproteobacteria;D_3__Desulfarculales;D_4__Desulfarculaceae;D_5__Desulfatiglans
OTU145	D_0__Bacteria;D_1__Proteobacteria;D_2__Deltaproteobacteria;D_3__Desulfarculales;D_4__Desulfarculaceae;D_5__Desulfatiglans
OTU146	D_0__Bacteria;D_1__Proteobacteria;D_2__Deltaproteobacteria;D_3__Desulfarculales;D_4__Desulfarculaceae;D_5__Desulfatiglans
OTU147	D_0__Bacteria;D_1__Proteobacteria;D_2__Deltaproteobacteria;D_3__Desulfarculales;D_4__Desulfarculaceae;D_5__Desulfatiglans
OTU148	D_0__Bacteria;D_1__Proteobacteria;D_2__Deltaproteobacteria;D_3__Desulfarculales;D_4__Desulfarculaceae;D_5__Desulfatiglans
OTU149	D_0__Bacteria;D_1__Proteobacteria;D_2__Deltaproteobacteria;D_3__Desulfarculales;D_4__Desulfarculaceae;D_5__Desulfatiglans
OTU150	D_0__Bacteria;D_1__Proteobacteria;D_2__Deltaproteobacteria;D_3__Desulfarculales;D_4__Desulfarculaceae;D_5__Desulfatiglans;D_6__uncultured bacterium
OTU151	D_0__Bacteria;D_1__Proteobacteria;D_2__Deltaproteobacteria;D_3__Desulfarculales;D_4__Desulfarculaceae;D_5__Desulfatiglans;D_6__uncultured bacterium
OTU152	D_0__Bacteria;D_1__Proteobacteria;D_2__Deltaproteobacteria;D_3__Desulfarculales;D_4__Desulfarculaceae;D_5__Desulfatiglans;D_6__uncultured bacterium
OTU153	D_0__Bacteria;D_1__Proteobacteria;D_2__Deltaproteobacteria;D_3__Desulfarculales;D_4__Desulfarculaceae;D_5__Desulfatiglans;D_6__uncultured bacterium
OTU154	D_0__Bacteria;D_1__Proteobacteria;D_2__Deltaproteobacteria;D_3__Desulfarculales;D_4__Desulfarculaceae;D_5__Desulfatiglans;D_6__uncultured delta proteobacterium
OTU155	D_0__Bacteria;D_1__Proteobacteria;D_2__Deltaproteobacteria;D_3__Desulfobacterales;D_4__Desulfobacteraceae;D_5__SEEP-SRB1;D_6__uncultured bacterium
OTU156	D_0__Bacteria;D_1__Proteobacteria;D_2__Deltaproteobacteria;D_3__Desulfobacterales;D_4__Desulfobacteraceae;D_5__SEEP-SRB1;D_6__uncultured organism
OTU157	D_0__Bacteria;D_1__Proteobacteria;D_2__Deltaproteobacteria;D_3__Desulfobacterales;D_4__Desulfobacteraceae;D_5__Sva0081 sediment group
OTU158	D_0__Bacteria;D_1__Proteobacteria;D_2__Deltaproteobacteria;D_3__Desulfobacterales;D_4__Desulfobacteraceae;D_5__Sva0081 sediment group
OTU159	D_0__Bacteria;D_1__Proteobacteria;D_2__Deltaproteobacteria;D_3__Desulfobacterales;D_4__Desulfobacteraceae;D_5__Sva0081 sediment group
OTU160	D_0__Bacteria;D_1__Proteobacteria;D_2__Deltaproteobacteria;D_3__Desulfobacterales;D_4__Desulfobacteraceae;D_5__Sva0081 sediment group
OTU161	D_0__Bacteria;D_1__Proteobacteria;D_2__Deltaproteobacteria;D_3__Desulfobacterales;D_4__Desulfobacteraceae;D_5__Sva0081 sediment group
OTU162	D_0__Bacteria;D_1__Proteobacteria;D_2__Deltaproteobacteria;D_3__Desulfobacterales;D_4__Desulfobacteraceae;D_5__Sva0081 sediment group
OTU163	D_0__Bacteria;D_1__Proteobacteria;D_2__Deltaproteobacteria;D_3__Desulfobacterales;D_4__Desulfobacteraceae;D_5__Sva0081 sediment group
OTU164	D_0__Bacteria;D_1__Proteobacteria;D_2__Deltaproteobacteria;D_3__Desulfobacterales;D_4__Desulfobacteraceae;D_5__Sva0081 sediment group
OTU165	D_0__Bacteria;D_1__Proteobacteria;D_2__Deltaproteobacteria;D_3__Desulfobacterales;D_4__Desulfobacteraceae;D_5__Sva0081 sediment group
OTU166	D_0__Bacteria;D_1__Proteobacteria;D_2__Deltaproteobacteria;D_3__Desulfobacterales;D_4__Desulfobacteraceae;D_5__Sva0081 sediment group;D_6__uncultured bacterium
OTU167	D_0__Bacteria;D_1__Proteobacteria;D_2__Deltaproteobacteria;D_3__Desulfobacterales;D_4__Desulfobacteraceae;D_5__Sva0081 sediment group;D_6__uncultured bacterium
OTU168	D_0__Bacteria;D_1__Proteobacteria;D_2__Deltaproteobacteria;D_3__Desulfobacterales;D_4__Desulfobacteraceae;D_5__Sva0081 sediment group;D_6__uncultured bacterium
OTU169	D_0__Bacteria;D_1__Proteobacteria;D_2__Deltaproteobacteria;D_3__Desulfobacterales;D_4__Desulfobacteraceae;D_5__Sva0081 sediment group;D_6__uncultured delta proteobacterium
OTU170	D_0__Bacteria;D_1__Proteobacteria;D_2__Deltaproteobacteria;D_3__Desulfobacterales;D_4__Desulfobacteraceae;D_5__Sva0081 sediment group;D_6__uncultured delta proteobacterium
OTU171	D_0__Bacteria;D_1__Proteobacteria;D_2__Deltaproteobacteria;D_3__Desulfobacterales;D_4__Desulfobulbaceae;D_5__Desulfobulbus
OTU172	D_0__Bacteria;D_1__Proteobacteria;D_2__Deltaproteobacteria;D_3__Desulfobacterales;D_4__Desulfobulbaceae;D_5__Desulfobulbus
OTU173	D_0__Bacteria;D_1__Proteobacteria;D_2__Deltaproteobacteria;D_3__Desulfobacterales;D_4__Desulfobulbaceae;D_5__Desulfobulbus
OTU174	D_0__Bacteria;D_1__Proteobacteria;D_2__Deltaproteobacteria;D_3__Desulfobacterales;D_4__Desulfobulbaceae;D_5__Desulfobulbus
OTU175	D_0__Bacteria;D_1__Proteobacteria;D_2__Deltaproteobacteria;D_3__Desulfobacterales;D_4__Desulfobulbaceae;D_5__Desulfobulbus
OTU176	D_0__Bacteria;D_1__Proteobacteria;D_2__Deltaproteobacteria;D_3__Desulfobacterales;D_4__Desulfobulbaceae;D_5__Desulfobulbus
OTU177	D_0__Bacteria;D_1__Proteobacteria;D_2__Deltaproteobacteria;D_3__Syntrophobacterales;D_4__Syntrophobacteraceae;D_5__uncultured
OTU178	D_0__Bacteria;D_1__Proteobacteria;D_2__Deltaproteobacteria;D_3__Syntrophobacterales;D_4__Syntrophobacteraceae;D_5__uncultured
OTU179	D_0__Bacteria;D_1__Proteobacteria;D_2__Deltaproteobacteria;D_3__Syntrophobacterales;D_4__Syntrophobacteraceae;D_5__uncultured
OTU180	D_0__Bacteria;D_1__Proteobacteria;D_2__Deltaproteobacteria;D_3__Syntrophobacterales;D_4__Syntrophobacteraceae;D_5__uncultured;D_6__uncultured bacterium
OTU181	D_0__Bacteria;D_1__Proteobacteria;D_2__Deltaproteobacteria;D_3__Syntrophobacterales;D_4__Syntrophobacteraceae;D_5__uncultured;D_6__uncultured bacterium
OTU182	D_0__Bacteria;D_1__Proteobacteria;D_2__Deltaproteobacteria;D_3__Syntrophobacterales;D_4__Syntrophobacteraceae;D_5__uncultured;D_6__uncultured bacterium
OTU183	D_0__Bacteria;D_1__Proteobacteria;D_2__Deltaproteobacteria;D_3__Syntrophobacterales;D_4__Syntrophobacteraceae;D_5__uncultured;D_6__uncultured bacterium
OTU184	D_0__Bacteria;D_1__Proteobacteria;D_2__Deltaproteobacteria;D_3__Syntrophobacterales;D_4__Syntrophobacteraceae;D_5__uncultured;D_6__uncultured bacterium
OTU185	D_0__Bacteria;D_1__Proteobacteria;D_2__Gammaproteobacteria;D_3__Chromatiales;D_4__Ectothiorhodospiraceae;D_5__Thiogranum
OTU186	D_0__Bacteria;D_1__Proteobacteria;D_2__Gammaproteobacteria;D_3__Chromatiales;D_4__Ectothiorhodospiraceae;D_5__Thiogranum;D_6__uncultured bacterium
OTU187	D_0__Bacteria;D_1__Proteobacteria;D_2__Gammaproteobacteria;D_3__Gammaproteobacteria Incertae Sedis;D_4__Unknown Family;D_5__uncultured;D_6__uncultured bacterium
OTU188	D_0__Bacteria;D_1__Proteobacteria;D_2__Gammaproteobacteria;D_3__Thiotrichales;D_4__Thiotrichaceae;D_5__uncultured;D_6__uncultured gamma proteobacterium
OTU189	D_0__Bacteria;D_1__Proteobacteria;D_2__Gammaproteobacteria;D_3__uncultured
OTU190	D_0__Bacteria;D_1__Proteobacteria;D_2__Gammaproteobacteria;D_3__uncultured
OTU191	D_0__Bacteria;D_1__Proteobacteria;D_2__Gammaproteobacteria;D_3__uncultured;D_4__uncultured bacterium
OTU192	D_0__Bacteria;D_1__Proteobacteria;D_2__Gammaproteobacteria;D_3__uncultured;D_4__uncultured gamma proteobacterium
OTU193	D_0__Bacteria;D_1__Proteobacteria;D_2__Gammaproteobacteria;D_3__uncultured;D_4__uncultured gamma proteobacterium
OTU194	D_0__Bacteria;D_1__Proteobacteria;D_2__Gammaproteobacteria;D_3__uncultured;D_4__uncultured gamma proteobacterium
OTU195	D_0__Bacteria;D_1__Proteobacteria;D_2__Gammaproteobacteria;D_3__Xanthomonadales;D_4__JTB255 marine benthic group
OTU196	D_0__Bacteria;D_1__Proteobacteria;D_2__Gammaproteobacteria;D_3__Xanthomonadales;D_4__JTB255 marine benthic group
OTU197	D_0__Bacteria;D_1__Proteobacteria;D_2__Gammaproteobacteria;D_3__Xanthomonadales;D_4__JTB255 marine benthic group
OTU198	D_0__Bacteria;D_1__Proteobacteria;D_2__Gammaproteobacteria;D_3__Xanthomonadales;D_4__JTB255 marine benthic group
OTU199	D_0__Bacteria;D_1__Proteobacteria;D_2__Gammaproteobacteria;D_3__Xanthomonadales;D_4__JTB255 marine benthic group
OTU200	D_0__Bacteria;D_1__Proteobacteria;D_2__Gammaproteobacteria;D_3__Xanthomonadales;D_4__JTB255 marine benthic group
																																								#REF!
